# Supplementary material for: Reporting quality of pilot clinical trials in chronic kidney disease patients on hemodialysis: a methodological survey
Source: Pilot Feasibility Stud. 2019 Apr 6;5:53. doi: 10.1186/s40814-019-0436-3 (PMC6451784; doi:10.1186/s40814-019-0436-3)
Supplement: Supplementary file 1 — Pilot clinical trials in chronic kidney disease patients on hemodialysis. The sample of pilot clinical trials in chronic kidney disease patients on hemodialysis included in the methodological survey. The data dictionary is included in the second tab. (XLS 158 kb) [file 40814_2019_436_MOESM1_ESM.xls]

## Sheet: Additional File 1
V1	V2	Title	Journal	Description	Details	ShortDetails	PilotStudy	InterventioninchronicHDpatients	Randomized	English	Included	ReviewerPair	SampleSize	NumberofSitesPaper	YearofStudy	Intervention	Control	JournalendorsesCONSORT	Preludetodefinitivetrial	Industryfunded	CountryofStudy	ProgressionCriteria	TitleandabstractCONSORT1a	CONSORT1b	IntroductionCONSORT2a	Consort2b	TrialdesignCONSORT3a	CONSORT3b	Participants4a	CONSORT4b	CONSORT4c	InterventionsCONSORT5	OutcomesCONSORT6a	CONSORT6b	CONSORT6c	SamplesizeCONSORT7a	CONSORT7b	RandomisationSequencegenerationCONSORT8a	CONSORT8b	AllocationconcealmentmechanismCONSORT9	ImplementationCONSORT10	BlindingCONSORT11a	CONSORT11b	StatisticalmethodsCONSORT12	ResultsParticipantflowadiagramisstronglyrecommendedCONSORT13a	CONSORT13b	RecruitmentCONSORT14a	CONSORT14b	BaselinedataCONSORT15
Final	4	Brief Mindfulness Meditation for Depression and Anxiety Symptoms in Patients Undergoing Hemodialysis: A Pilot Feasibility Study.	Clin J Am Soc Nephrol	Thomas Z, Novak M, Platas SGT, Gautier M, Holgin AP, Fox R, Segal M, Looper KJ, Lipman M, Selchen S, Mucsi I, Herrmann N, Rej S.	Clin J Am Soc Nephrol. 2017 Dec 7;12(12):2008-2015. doi: 10.2215/CJN.03900417. Epub 2017 Oct 12.	Clin J Am Soc Nephrol. 2017	1	1	1	1	1	2	41	1	2017	individual chairside meditation	treatment-as-usual	1	2	2		1	1	1	1	2	2	2	1	1	2	1	1	2	2	1		1	1	1	2	1		1	1	1	1	1	1
Final	58	Randomised factorial mixed method pilot study of aerobic and resistance exercise in haemodialysis patients: DIALY-SIZE!	BMJ Open	Thompson S, Klarenbach S, Molzahn A, Lloyd A, Gabrys I, Haykowsky M, Tonelli M.	BMJ Open. 2016 Sep 6;6(9):e012085. doi: 10.1136/bmjopen-2016-012085.	BMJ Open. 2016	1	1	1	1	1	2	31	1	2016	cycling, resistance, or cycling and resistance	attention control	1	1	2		1	1	1	1	1	1	2	1	1	1	1	1	2	1	2	2	1	1	1	1		1	1	1	1	2	2	1
Final	65	A Prospective Multicenter Randomized Controlled Study on Interleukin-6 Removal and Induction by a new Hemodialyzer With Improved Biocompatibility in Hemodialysis Patients: A Pilot Study.	Ther Apher Dial	Kakuta T, Komaba H, Takagi N, Takahashi Y, Suzuki H, Hyodo T, Nagaoka M, Tanaka R, Iwao S, Ishida M, Kobayashi H, Saito A, Fukagawa M.	Ther Apher Dial. 2016 Dec;20(6):569-578. doi: 10.1111/1744-9987.12454. Epub 2016 Aug 8.	Ther Apher Dial. 2016	1	1	1	1	1	2	20	7	2016	NV-DL	Con-DL	2	2	1		2	1	1	2	1	2	1	2	1	1	2	2	2	1	2	1	1	2	2	2		2	1	1	2	2	1	1
Final	76	Combining intra-dialytic exercise and nutritional supplementation in malnourished older haemodialysis patients: Towards better quality of life and autonomy.	Nephrology (Carlton)	Hristea D, Deschamps T, Paris A, LefranÃ§ois G, Collet V, Savoiu C, Ozenne S, Coupel S, Testa A, Magnard J.	Nephrology (Carlton). 2016 Sep;21(9):785-90. doi: 10.1111/nep.12752.	Nephrology (Carlton). 2016	1	1	1	1	1	2	21	2	2016	Nutrition exercise group	nutrition group	1	2	2		2	2	1	2	1	2	2	1	2	2	1	1	2	2	2	2	2	2	2	2	2	1	1	1	1	2	2	2
Final	82	An ethanol/sodium citrate locking solution compared to heparin to prevent hemodialysis catheter-related infections: a randomized pilot study.	J Vasc Access	Vercaigne LM, Allan DR, Armstrong SW, Zacharias JM, Miller LM.	J Vasc Access. 2016 Jan-Feb;17(1):55-62. doi: 10.5301/jva.5000486. Epub 2015 Dec 7.	J Vasc Access. 2016	1	1	1	1	1	2	40	2	2016	30% ethanol/4% sodium citrate (intervention)	heparin 1000 units/mL (control)	2	2	1		2	1	1	2	1	1	2	1	1	1	1	1	2	2	1	2	1	1	1	1		1	1	1	1	2	2	1
Final	97	A Pilot Randomized Trial of Financial Incentives or Coaching to Lower Serum Phosphorus in Dialysis Patients.	J Ren Nutr	Reese PP, Mgbako O, Mussell A, Potluri V, Yekta Z, Levsky S, Bellamy S, Parikh CR, Shults J, Glanz K, Feldman HI, Volpp K.	J Ren Nutr. 2015 Nov;25(6):510-7. doi: 10.1053/j.jrn.2015.06.001. Epub 2015 Jul 29.	J Ren Nutr. 2015	1	1	1	1	1	2	36	2	2015	Financial incentives for lowering PO4 OR coaching about dietary and medication adherence	usual care	2	2	2		2	1	1	2	1	2	2	1	1	1	1	1	2	2	2	2	2	2	2	2	2	2	1	1	1	1	2	1
Final	109	Auricular acupressure on specific points for hemodialysis patients with insomnia: a pilot randomized controlled trial.	PLoS One	Zou C, Yang L, Wu Y, Su G, Chen S, Guo X, Wu X, Liu X, Lin Q.	PLoS One. 2015 Apr 15;10(4):e0122724. doi: 10.1371/journal.pone.0122724. eCollection 2015.	PLoS One. 2015	1	1	1	1	1	2	63	1	2015	AA acupuncture	SHAM accupuncture	1	2	2		2	1	1	2	1	2	1	2	1	1	1	2	1	2	1	2	1	1	1	1	1	1	1	1	1	2	2	1
Final	129	Effect of cholecalciferol supplementation on inflammation and cellular alloimmunity in hemodialysis patients: data from a randomized controlled pilot trial.	PLoS One	Li L, Lin M, Krassilnikova M, Ostrow K, Bader A, Radbill B, Uribarri J, Tokita J, Leisman S, Lapsia V, Albrecht RA, GarcÃ­a-Sastre A, Branch AD, Heeger PS, Mehrotra A.	PLoS One. 2014 Oct 8;9(10):e109998. doi: 10.1371/journal.pone.0109998. eCollection 2014.	PLoS One. 2014	1	1	1	1	1	2	96	1	2014	oral cholecalciferol	no treatment	1	2	2		2	1	1	2	1	2	2	1	1	2	1	1	2	2	2	2	1	1	1	1	1		1	1	1	1	2	1
Final	136	Magnesium retards the progress of the arterial calcifications in hemodialysis patients: a pilot study.	Int Urol Nephrol	Tzanakis IP, Stamataki EE, Papadaki AN, Giannakis N, Damianakis NE, Oreopoulos DG.	Int Urol Nephrol. 2014 Nov;46(11):2199-205. doi: 10.1007/s11255-014-0751-9. Epub 2014 Aug 14.	Int Urol Nephrol. 2014	1	1	1	1	1	2	72	1	2014	magnesium carbonate plus calcium acetate	calcium acetate alone	2	2	2		2	1	1	2	1	2	2	1	2	1	1	1	2	2	2	2	2	2	2	2	1	1	1	1	1	2	2	1
Final	155	Bioimpedance-guided fluid management in maintenance hemodialysis: a pilot randomized controlled trial.	Am J Kidney Dis	Onofriescu M, Hogas S, Voroneanu L, Apetrii M, Nistor I, Kanbay M, Covic AC.	Am J Kidney Dis. 2014 Jul;64(1):111-8. doi: 10.1053/j.ajkd.2014.01.420. Epub 2014 Feb 28.	Am J Kidney Dis. 2014	1	1	1	1	1	2	131	1	2014	bioimpedance	clinical methods	2	2	2		2	1	1	2	1	1	2	1	1	1	1	1	2	2	1	2	2	1	2	2	1		1	1	1	1	2	1
Final	162	Randomized pilot trial between prostaglandin I2 analog and anti-platelet drugs on peripheral arterial disease in hemodialysis patients.	Ther Apher Dial	Ohtake T, Sato M, Nakazawa R, Kondoh M, Miyaji T, Moriya H, Hidaka S, Kobayashi S.	Ther Apher Dial. 2014 Feb;18(1):1-8. doi: 10.1111/1744-9987.12051. Epub 2013 Jul 3.	Ther Apher Dial. 2014	1	1	1	1	1	2	72	9	2014	Beraprost sodium	cilostazol or sarpogrelate	2	2	2		2	1	1	2	1	2	2	1	1	2	1	1	2	2	2	2	2	1	2	2	2		1	2	1	1	2	1
Final	185	Lanthanum carbonate delays progression of coronary artery calcification compared with calcium-based phosphate binders in patients on hemodialysis: a pilot study.	J Cardiovasc Pharmacol Ther	Ohtake T, Kobayashi S, Oka M, Furuya R, Iwagami M, Tsutsumi D, Mochida Y, Maesato K, Ishioka K, Moriya H, Hidaka S.	J Cardiovasc Pharmacol Ther. 2013 Sep;18(5):439-46. doi: 10.1177/1074248413486355. Epub 2013 Apr 23.	J Cardiovasc Pharmacol Ther. 2013	1	1	1	1	1	2	42	1	2013	Calcium Carbonate	Lanthanum Carbonate	2	2	2		2	1	1	2	1	2	1	1	1	2	1	1	1	2	2	2	1	2	2	1	1		1	1	1	2	2	1
Final	214	A pilot study of active vitamin D administration and insulin resistance in African American patients undergoing chronic hemodialysis.	J Ren Nutr	Hung AM, Sundell MB, Plotnikova NE, Bian A, Shintani A, Ellis CD, Siew ED, Ikizler TA.	J Ren Nutr. 2013 May;23(3):185-93. doi: 10.1053/j.jrn.2012.06.005. Epub 2012 Sep 7.	J Ren Nutr. 2013	1	1	1	1	1	2	10	1	2013	continue cinaclet	restart paracalcitol	2	2	2		2	1	1	2	1	1	1	1	1	1	1	1	2	2	2	2	2	1	1	2	1		1	1	1	1	1	1
Final	223	Dissociation between progression of coronary artery calcification and endothelial function in hemodialysis patients: a prospective pilot study.	Clin Nephrol	Kalil RS, Flanigan M, Stanford W, Haynes WG.	Clin Nephrol. 2012 Jul;78(1):1-9.	Clin Nephrol. 2012	1	1	1	1	1	2	13	1	2012	Fosrenol Shire Pharmaceuticals	The same binders used prior	2	2	1		2	1	1	2	1	1	2	1	1	1	1	1	2	2	2	2	2	2	2	1	1		1	1	1	2	2	1
Final	250	The influence of between-needle cannulation distance on the efficacy of hemodialysis treatments.	Hemodial Int	Rothera C, McCallum C, Huang S, Heidenheim P, Lindsay RM.	Hemodial Int. 2011 Oct;15(4):546-52. doi: 10.1111/j.1542-4758.2011.00569.x. Epub 2011 Jul 18.	Hemodial Int. 2011	1	1	1	1	1	2	12	1	2011	dialysis needles placed 2.5 cm and then 5 cm apart	dialysis needles placed 5 cm and then 2.5 cm apart	2	2	2		2	2	1	2	1	2	2	1	1	1	1	1	2	2	2	2	2	2	1	1	2		1	1	2	1	2	2
Final	266	Personal digital assistant-based self-monitoring adherence rates in 2 dialysis dietary intervention pilot studies: BalanceWise-HD and BalanceWise-PD.	J Ren Nutr	Stark S, Snetselaar L, Piraino B, Stone RA, Kim S, Hall B, Burke LE, Sevick MA.	J Ren Nutr. 2011 Nov;21(6):492-8. doi: 10.1053/j.jrn.2010.10.026. Epub 2011 Mar 21.	J Ren Nutr. 2011	1	1	1	1	1	2	24	3	2011	dietary education intervention	regular treatment	2	2	2		2	1	1	2	1	2	2	1	1	1	1	1	2	2	2	2	2	2	2	2	2		1	1	1	2	2	2
Final	272	IL-1Î² receptor antagonist reduces inflammation in hemodialysis patients.	J Am Soc Nephrol	Hung AM, Ellis CD, Shintani A, Booker C, Ikizler TA.	J Am Soc Nephrol. 2011 Mar;22(3):437-42. doi: 10.1681/ASN.2010070760. Epub 2011 Feb 10.	J Am Soc Nephrol. 2011	1	1	1	1	1	2	22	1	2011	100mg human recombinant 1L-1ra	placebo	2	2	2		2	2	1	2	1	2	2	1	1	1	1	1	2	2	1	1	2	2	2	1	1		1	1	1	1	1	1
Final	279	Anti-inflammatory effect of an insulin infusion in patients on maintenance haemodialysis: a randomized controlled pilot study.	Nephrology (Carlton)	Vos FE, Manning PJ, Sutherland WH, Schollum JB, Walker RJ.	Nephrology (Carlton). 2011 Jan;16(1):68-75. doi: 10.1111/j.1440-1797.2010.01329.x.	Nephrology (Carlton). 2011	1	1	1	1	1	2	11	1	2011	infusion of short acting insulin during dialysis	regular treatment	2	2	2		2	1	1	2	1	2	2	1	1	1	1	1	2	2	2	2	1	1	1	1	1		1	1	1	2	2	2
Final	314	Reduced drug use and hospitalization rates in patients undergoing hemodialysis who received pharmaceutical care: a 2-year, randomized, controlled study.	Pharmacotherapy	Pai AB, Boyd A, Depczynski J, Chavez IM, Khan N, Manley H.	Pharmacotherapy. 2009 Dec;29(12):1433-40. doi: 10.1592/phco.29.12.1433.	Pharmacotherapy. 2009	1	1	1	1	1	2	98	1	2009	pharmaceutical care	regular care	2	2	2		2	2	1	2	1	2	2	2	1	1	1	1	2	2	1	2	2	2	1	1	2		1	1	1	1	2	1
Final	321	Planning a social activity to improve psychological well-being and quality of life of hemodialysis patients: a pilot study.	Ther Apher Dial	Sertoz OO, Asci G, Toz F, Duman S, Elbi H, Ok E.	Ther Apher Dial. 2009 Aug;13(4):366-72. doi: 10.1111/j.1744-9987.2009.00690.x. Epub 2009 May 26.	Ther Apher Dial. 2009	1	1	1	1	1	2	31	1	2009	Theater play & waitlist rehersal group	regular treatment	2	2	2		2	1	1	2	1	2	2	1	1	1	1	1	2	2	2	2	2	2	2	2	2	1	1	1	1	2	2	1
Final	364	Reduction in beta2-microglobulin with super-flux versus high-flux dialysis membranes: results of a 6-week, randomized, double-blind, crossover trial.	Am J Kidney Dis	Pellicano R, Polkinghorne KR, Kerr PG.	Am J Kidney Dis. 2008 Jul;52(1):93-101. doi: 10.1053/j.ajkd.2008.02.296. Epub 2008 Apr 18.	Am J Kidney Dis. 2008	1	1	1	1	1	2	30	1	2008	FX-E membrane	Conventional FX-60 membrane	2	2	2		2	2	1	2	1	2	2	1	1	1	1	1	2	2	2	2	1	2	1	1	1		1	1	1	2	2	1
Final	385	Oral fish oil supplementation raises blood omega-3 levels and lowers C-reactive protein in haemodialysis patients--a pilot study.	Nephrol Dial Transplant	Saifullah A, Watkins BA, Saha C, Li Y, Moe SM, Friedman AN.	Nephrol Dial Transplant. 2007 Dec;22(12):3561-7. Epub 2007 Jul 10.	Nephrol Dial Transplant. 2007	1	1	1	1	1	2	27	1	2007	fish oil	placebo	2	2	2		2	1	1	2	1	2	2	1	1	1	1	1	2	2	2	2	1	1	1	1	1		1	1	1	2	2	2
Final	406	BRAVO I: A pilot study of vascular brachytherapy in polytetrafluoroethylene dialysis access grafts.	Kidney Int	Misra S, Bonan R, Pflederer T, Roy-Chaudhury P; BRAVO I Investigators..	Kidney Int. 2006 Dec;70(11):2006-13. Epub 2006 Oct 11.	Kidney Int. 2006	1	1	1	1	1	2	25	9	2006	radiation	sham radiation	2	2	2		2	1	1	2	1	2	2	1	1	1	1	1	2	2	2	2	2	1	2	1	1		1	1	1	1	2	1
Final	438	Effects of atorvastatin on low-density lipoprotein cholesterol phenotype and C-reactive protein levels in patients undergoing long-term dialysis.	Pharmacotherapy	Dornbrook-Lavender KA, Joy MS, Denu-Ciocca CJ, Chin H, Hogan SL, Pieper JA.	Pharmacotherapy. 2005 Mar;25(3):335-44.	Pharmacotherapy. 2005	1	1	1	1	1	2	19	2	2005	atorvastatin	regular treatment	2	2	2		2	2	1	2	1	1	2	1	1	1	1	1	2	2	1	2	2	1	2	2			1	1	1	1	2	1
Final	456	Nutrition counseling impacts serum albumin levels.	J Ren Nutr	Akpele L, Bailey JL.	J Ren Nutr. 2004 Jul;14(3):143-8.	J Ren Nutr. 2004	1	1	1	1	1	2	40	15	2004	supplement (1-2 cans of nepro) group	non-supplement group	2	2	2		2	2	1	2	1	2	2	1	1	2	1	1	2	2	2	2	2	2	2	2	2		1	1	1	1	2	1
Final	492	Oral arginine improves blood pressure in renal transplant and hemodialysis patients.	JPEN J Parenter Enteral Nutr	Kelly BS, Alexander JW, Dreyer D, Greenberg NA, Erickson A, Whiting JF, Ogle CK, Babcock GF, First MR.	JPEN J Parenter Enteral Nutr. 2001 Jul-Aug;25(4):194-202.	JPEN J Parenter Enteral Nutr. 2001	1	1	1	1	1	2	20	1	2001	dialysis patients, renal transplant patients	normal adults	2	1	2		2	2	1	1	1	2	2	1	2	2	1	1	2	2	2	2	2	2	2	2	2	1	1	1	1	2	2	1
Final	527	The hemodialysis pilot study: nutrition program and participant characteristics at baseline. The HEMO Study Group.	J Ren Nutr	Dwyer JT, Cunniff PJ, Maroni BJ, Kopple JD, Burrowes JD, Powers SN, Cockram DB, Chumlea WC, Kusek JW, Makoff R, Goldstein DJ, Paranandi L.	J Ren Nutr. 1998 Jan;8(1):11-20. Erratum in: J Ren Nutr 1998 Oct;8(4):230.	J Ren Nutr. 1998	1	1	1	1	1	2	49	4	1998	high (1.4) equilibrated	standard (1.0)	2	2	2		2	1	1	2	1	2	2	1	2	2	1	1	2	2	2	2	2	2	2	2	2		1	1	1	2	2	1
Final	538	Comparison of methods to predict equilibrated Kt/V in the HEMO Pilot Study.	Kidney Int	Daugirdas JT, Depner TA, Gotch FA, Greene T, Keshaviah P, Levin NW, Schulman G.	Kidney Int. 1997 Nov;52(5):1395-405.	Kidney Int. 1997	1	1	1	1	1	2	49	4	1997	equilibrated Kt/V goal of 1.4	equilibrated Kt/V goal of 1.0	2	2	2		2	1	1	2	1	2	2	1	1	2	1	1	1	2	2	2	2	2	2	2	2		1	1	2	2	2	2
FINAL	46	Effect of Coenzyme Q(10) on Biomarkers of Oxidative Stress andÂ Cardiac Function in Hemodialysis Patients: The CoQ(10) Biomarker Trial.	Am J Kidney Dis	Rivara MB, Yeung CK, Robinson-Cohen C, Phillips BR, Ruzinski J, Rock D, Linke L, Shen DD, Ikizler TA, Himmelfarb J.	Am J Kidney Dis. 2017 Mar;69(3):389-399. doi: 10.1053/j.ajkd.2016.08.041. Epub 2016 Dec 4.	Am J Kidney Dis. 2017	1	1	1	1	1	3	65	1	2017	Once-daily coenzyme Q10 (CoQ10 600 or 1200mg) for 4 months, provided as a chewable wafer	Matching placebo	1	2	1		2	2	1	2	1	1	2	1	2	1	2	2	2		1		1	1	2	2	2	1	1	1	1	1	2	1
FINAL	59	Performance of hemodialysis with novel medium cut-off dialyzers.	Nephrol Dial Transplant	Kirsch AH, Lyko R, Nilsson LG, Beck W, Amdahl M, Lechner P, Schneider A, Wanner C, Rosenkranz AR, Krieter DH.	Nephrol Dial Transplant. 2017 Jan 1;32(1):165-172. doi: 10.1093/ndt/gfw310.	Nephrol Dial Transplant. 2017	1	1	1	1	1	3	39	2	2017	Study 1: 4hr long dialysis sessions, with a dialysate flow of 500mL/min and a blood flow of 300 +/- 20 mL/min, using 3 MCO prototype dialyzers and one high-flux dialyzer Study 2: 4-5hr long dialysis sessions, with a blood flow of 400 +/- 50mL/min, using 2 MCO prototype dialyzers and high-flux dialyzers	Crossover design	1	2	1		2	2	1	2	1	2	2	1	1	2	2	2	2		2		1	2	2	2		2	1	2	1	2	2	1
FINAL	79	Quantifying Physical Activity Levels and Sleep in Hemodialysis Patients Using a Commercially Available Activity Tracker.	Blood Purif	Han M, Williams S, Mendoza M, Ye X, Zhang H, Calice-Silva V, Thijssen S, Kotanko P, Meyring-WÃ¶sten A.	Blood Purif. 2016;41(1-3):194-204. doi: 10.1159/000441314. Epub 2016 Jan 15.	Blood Purif. 2016	1	1	1	1	1	3	29	2	2016	Feedback group received a report of activity and sleep data during each HD treatment. Activity and sleep data were collected via a Fitbit Flex tracking bracelet	Did not receive report of activity and sleep data during HD treatment	2	2	1		2	2	2	1	1	2	2	1	1	2	1	1	2		2		2	2	2	2			1	2	1	1	2	1
FINAL	100	The Safety of Eplerenone in Hemodialysis Patients: A Noninferiority Randomized Controlled Trial.	Clin J Am Soc Nephrol	Walsh M, Manns B, Garg AX, Bueti J, Rabbat C, Smyth A, Tyrwhitt J, Bosch J, Gao P, Devereaux PJ, Wald R.	Clin J Am Soc Nephrol. 2015 Sep 4;10(9):1602-8. doi: 10.2215/CJN.12371214. Epub 2015 Jul 2.	Clin J Am Soc Nephrol. 2015	1	1	1	1	1	3	154	5	2015	13 weeks of eplerenone titrated to 50 mg daily	Placebo	1	1	1		2	2	1	1	1	2	2	1	2	2	1	1	2	1	1		1	1	2	2	2	1	1	1	1	1	2	1
FINAL	110	Feasibility and Safety of Intradialysis Yoga and Education in Maintenance Hemodialysis Patients.	J Ren Nutr	Birdee GS, Rothman RL, Sohl SJ, Wertenbaker D, Wheeler A, Bossart C, Balasire O, Ikizler TA.	J Ren Nutr. 2015 Sep;25(5):445-53. doi: 10.1053/j.jrn.2015.02.004. Epub 2015 Apr 11.	J Ren Nutr. 2015	1	1	1	1	1	3	31	1	2015	intradialysis yoga (30-60 mins of instruction and practice 3 times a week for 12 weeks), performed in routine chair for dialysis	None	2	1	2		2	2	1	1	1	2	2	1	1	1	1	1	2	1	1		1	1	1	1			1	1	1	1	1	1
FINAL	131	A pilot randomized crossover trial assessing the safety and short-term effects of pomegranate supplementation in hemodialysis patients.	J Ren Nutr	Rivara MB, Mehrotra R, Linke L, Ruzinski J, Ikizler TA, Himmelfarb J.	J Ren Nutr. 2015 Jan;25(1):40-9. doi: 10.1053/j.jrn.2014.07.006. Epub 2014 Sep 11.	J Ren Nutr. 2015	1	1	1	1	1	3	24	1	2015	4 weeks of pomegranate juice (100 mL administered to subjects immediately before each dialysis treatment) followed by 4 weeks of pomegranate juice extract OR 4 weeks of pomegranate juice extract followed by 4 weeks of pomegranate juice	Crossover design	2	2	2		2	1	1	2	1	1	2	1	2	2	1	1	2		1		2	2	2	2		1	1	1	1	1	2	1
FINAL	171	Very high-dose cholecalciferol and arteriovenous fistula maturation in ESRD: a randomized, double-blind, placebo-controlled pilot study.	J Vasc Access	Wasse H, Huang R, Long Q, Zhao Y, Singapuri S, McKinnon W, Skardasis G, Tangpricha V.	J Vasc Access. 2014 Mar-Apr;15(2):88-94. doi: 10.5301/jva.5000187. Epub 2013 Oct 7.	J Vasc Access. 2014	1	1	1	1	1	3	52	1	2014	200,000 IU oral vitamin D3 (cholecalciferol) weekly for 3 weeks	Placebo	1	1	1		2	1	1	1	1	2	2	1	2	1	2	1	2	1	2		2	2	2	2	2	1	1	1	1	2	2	1
FINAL	190	Remote ischemic preconditioning in hemodialysis: a pilot study.	Heart Vessels	Park J, Ann SH, Chung HC, Lee JS, Kim SJ, Garg S, Shin ES.	Heart Vessels. 2014 Jan;29(1):58-64. doi: 10.1007/s00380-013-0329-y. Epub 2013 Mar 27. Erratum in: Heart Vessels. 2014 Mar;29(2):286.	Heart Vessels. 2014	1	1	1	1	1	3	34	1	2014	RIPC (remote ischemic preconditioning) - 3 cycles of inflation (pressure = 200mHg) and deflation were undertaken before every HD session for 1 month (total 12 times)	Same procedure with inflation pressure of 50mmHg (not enough to induce ischemia reperfusion	2	2	2		2	1	2	1	1	2	2	1	2	1	1	1	2		1		1	2	1	2	2	1	1	1	1	1	2	1
FINAL	215	U Clips for arteriovenous anastomosis: a pilot, randomized study.	ANZ J Surg	Walker SR.	ANZ J Surg. 2012 Sep;82(9):630-2. doi: 10.1111/j.1445-2197.2012.06153.x. Epub 2012 Aug 20.	ANZ J Surg. 2012	1	1	1	1	1	3	31	3	2012	U Clip anastomosis	conventional Prolene anastomosis	1	1	2		2	1	1	1	1	2	2	1	2	2	2	2	2	1	2		1	2	2	2	1	2	1	2	1	2	1	2
FINAL	228	Prospective randomized pilot study on the effects of two synthetic high-flux dialyzers on dialysis patient anemia.	Int J Artif Organs	ViganÃ² SM, Filippo SD, Milia VL, Pontoriero G, Locatelli F.	Int J Artif Organs. 2012 May;35(5):346-51. doi: 10.5301/ijao.5000101.	Int J Artif Organs. 2012	1	1	1	1	1	3	20	1	2012	high-flux polysulphone dialyzer OR high-flux polynephron dialyzer	None	1	2	2		2	1	1	2	1	1	2	1	2	2	2	1	2	2	1		2	1	1	2	2	2	1	2	1	2	2	1
FINAL	242	External beam radiation therapy for PTFE dialysis grafts: a pilot study.	J Vasc Access	Roy-Chaudhury P, Duncan HJ, Zuckerman D, Faiyaz R, Munda R, Kant S, Kelly B, Narayana A.	J Vasc Access. 2012 Jul-Sep;13(3):329-31. doi: 10.5301/jva.5000052.	J Vasc Access. 2012	1	1	1	1	1	3	7	1	2012	two 8 Gy doses of external beam radiation, 24 hours and 48 hours following angioplasty	No radiation	1	2	1		2	1	2	1	1	2	2	1	2	1	2	2	2		2	2	2	2	2	2			2	2	2	2	2	1
FINAL	244	Efficacy and safety of a short course of very-high-dose cholecalciferol in hemodialysis.	Am J Clin Nutr	Wasse H, Huang R, Long Q, Singapuri S, Raggi P, Tangpricha V.	Am J Clin Nutr. 2012 Feb;95(2):522-8. doi: 10.3945/ajcn.111.025502. Epub 2012 Jan 11.	Am J Clin Nutr. 2012	1	1	1	1	1	3	52	1	2012	(4 pills of 50,000 IU vitamin D3) once weekly for 3 weeks (total of 600,000 IU vitamin D3)	placebo	1	2	1		2	2	1	1	1	2	2	1	2	1	2	1	2	2	2		2	1	1	2	1	1	1	1	1	1	2	1
FINAL	253	Dialysate bath and QTc interval in patients on chronic maintenance hemodialysis: pilot study of single dialysis effects.	J Nephrol	Di Iorio B, Torraca S, Piscopo C, Sirico ML, Di Micco L, Pota A, Tartaglia D, Berardino L, Morrone LF, Russo D.	J Nephrol. 2012 Sep-Oct;25(5):653-60. doi: 10.5301/jn.5000036.	J Nephrol. 2012	1	1	1	1	1	3	22	1	2012	different electrolyte and bicarbonate concentrations in dialysate. Tested dialysate concentrations were K of 2 and 3 mmol/L; Ca 1.25, 1.5 and 1.75 mmol/L; and bicarbonate 30 and 34 mmol/L	Crossover	2	2	2		2	1	1	2	1	2	2	1	2	2	1	1	2		1		2	2	2	2	2		1	2	2	2	2	1
FINAL	269	A pilot study of routine colloid infusion in hypotension-prone dialysis patients unresponsive to preventive measures.	J Nephrol	Rostoker G, Griuncelli M, Loridon C, Bourlet T, Illouz E, Benmaadi A.	J Nephrol. 2011 Mar-Apr;24(2):208-17.	J Nephrol. 2011	1	1	1	1	1	3	10	1	2011	systematic infusion of 200 mL of 20% albumin or 200 mL of 4% gelatin	Crossover	2	2	1		2	1	1	2	1	2	2	2	2	2	1	1	2		2		1	2	1	2	1		1	2	2	2	2	1
FINAL	293	Effects of an intervention to improve communication about end-of-life care among African Americans with chronic kidney disease.	Appl Nurs Res	Song MK, Donovan HS, Piraino BM, Choi J, Bernardini J, Verosky D, Ward SE.	Appl Nurs Res. 2010 May;23(2):65-72. doi: 10.1016/j.apnr.2008.05.002. Epub 2009 Jan 15.	Appl Nurs Res. 2010	1	1	1	1	1	3	19	1	2010	Patient-centered advance care planning (PC-ACP) designed to enhance communication regarding end-of-life care... in-depth interview with the patient–surrogate dyad, delivered by a trained nurse	Usual care	2	2	1		2	2	2	1	1	2	2	1	1	1	1	1	2	2	1		2	2	1	2	1		1	1	1	2	2	2
FINAL	316	Effect of intradialytic versus home-based aerobic exercise training on physical function and vascular parameters in hemodialysis patients: a randomized pilot study.	Am J Kidney Dis	Koh KP, Fassett RG, Sharman JE, Coombes JS, Williams AD.	Am J Kidney Dis. 2010 Jan;55(1):88-99. doi: 10.1053/j.ajkd.2009.09.025. Epub 2009 Nov 22.	Am J Kidney Dis. 2010	1	1	1	1	1	3	70	3	2010	Intradialytic-exercise 3 times/wk for 6 months on a cycle ergometer OR home-based-exercise (walking program)	Usual care	1	2	1		2	1	1	2	1	2	2	1	2	1	1	1	2	2	1		1	1	2	2	1	1	1	1	1	1	1	1
FINAL	371	Oral calcitriol versus oral alfacalcidol for the treatment of secondary hyperparathyroidism in patients receiving hemodialysis: a randomized, crossover trial.	Can J Clin Pharmacol	Moe S, Wazny LD, Martin JE.	Can J Clin Pharmacol. 2008 Winter;15(1):e36-43. Epub 2008 Jan 9.	Can J Clin Pharmacol. 2008	1	1	1	1	1	3	5	1	2008	0.75 mcg oral calcitriol and 0.75 oral alfacalcidol 3 times weekly for 6 weeks (particpants exposed to both in crossover design)	Crossover	2	2	1		2	2	1	1	1	2	2	1	1	2	1	1	2	2	2	2	1	2	2	2	1	1	1	2	2	2	1	1
FINAL	400	Effects of alpha-lipoic acid on the plasma levels of asymmetric dimethylarginine in diabetic end-stage renal disease patients on hemodialysis: a pilot study.	Am J Nephrol	Chang JW, Lee EK, Kim TH, Min WK, Chun S, Lee KU, Kim SB, Park JS.	Am J Nephrol. 2007;27(1):70-4. Epub 2007 Jan 26.	Am J Nephrol. 2007	1	1	1	1	1	3	50	1	2007	600 mg of ALA daily for 12 weeks	Not reported	2	2	2		2	1	1	2	1	2	2	2	1	1	2	1	2	2	2	2	2	2	2	2		2	1	1	1	2	2	1
FINAL	431	A randomized, controlled trial of a new vascular catheter flush solution (minocycline-EDTA) in temporary hemodialysis access.	Infect Control Hosp Epidemiol	Bleyer AJ, Mason L, Russell G, Raad II, Sherertz RJ.	Infect Control Hosp Epidemiol. 2005 Jun;26(6):520-4.	Infect Control Hosp Epidemiol. 2005	1	1	1	1	1	3	60	1	2005	minocycline–EDTA flush after HD	heparin flush after HD	2	2	2		2	2	1	1	1	2	2	1	1	1	2	1	2	2	2	2	2	1	2	2	1	1	1	2	1	1	2	1
FINAL	442	First United Kingdom Heart and Renal Protection (UK-HARP-I) study: biochemical efficacy and safety of simvastatin and safety of low-dose aspirin in chronic kidney disease.	Am J Kidney Dis	Baigent C, Landray M, Leaper C, Altmann P, Armitage J, Baxter A, Cairns HS, Collins R, Foley RN, Frighi V, Kourellias K, Ratcliffe PJ, Rogerson M, Scoble JE, Tomson CR, Warwick G, Wheeler DC.	Am J Kidney Dis. 2005 Mar;45(3):473-84.	Am J Kidney Dis. 2005	1	1	1	1	1	3	448		2005	20 mg of simvastatin daily OR 100 mg of modified-release aspirin daily	matching placebo	2	1	1		2	2	1	1	1	2	2	1	2	1	1	1	2	2	1	1	2	2	2	2	1	1	1	1	1	1	2	1
FINAL	459	Exercise during haemodialysis: West of Scotland pilot study.	Scott Med J	Moug SJ, Grant S, Creed G, Boulton Jones M.	Scott Med J. 2004 Feb;49(1):14-7.	Scott Med J. 2004	1	1	1	1	1	3	17	1	2004	exercise 2x a week for 6 weeks	Control ... not specified what, assuming no intervention	2	1	2		2	1	1	1	1	2	2	1	1	2	2	1	2	2	2	2	2	2	2	2	2		1	2	1	2	2	1
FINAL	501	Can a nutrition intervention improve albumin levels among hemodialysis patients? A pilot study.	J Ren Nutr	Leon JB, Majerle AD, Soinski JA, Kushner I, Ohri-Vachaspati P, Sehgal AR.	J Ren Nutr. 2001 Jan;11(1):9-15.	J Ren Nutr. 2001	1	1	1	1	1	3	83	8	2001	Intervention dietitians identified barriers, attempted to overcome the barrier (provided education, recommended snacks, adjusted dialysis, etc), and monitored for improvements in the barrier:	Usual care	2	1	1		2	1	1	1	1	2	2	1	2	2	2	2	2	2	2	2	2	2	2	2	2		1	1	1	2	2	1
FINAL	524	Recombinant human growth hormone therapy in malnourished dialysis patients: a randomized controlled study.	Am J Kidney Dis	Iglesias P, DÃ­ez JJ, FernÃ¡ndez-Reyes MJ, Aguilera A, BurguÃ©s S, MartÃ­nez-Ara J, Miguel JL, GÃ³mez-Pan A, Selgas R.	Am J Kidney Dis. 1998 Sep;32(3):454-63.	Am J Kidney Dis. 1998	1	1	1	1	1	3	17	1	1998	rhGH administered at 0.2 IU/kg/d subcutaneously for 4 weeks + dietary prescription (35kcal/kg/day and 1 g protein/kg IBW)	dietary prescription (35kcal/kg/day and 1 g protein/kg IBW)	2	2	1		2	2	1	1	1	2	2	1	2	2	1	1	2	2	2	2	1	2	2	2	2	2	1	2	2	2	2	1
FINAL	530	Effect of acetate, bicarbonate dialysis, and acetate-free biofiltration on nitric oxide synthesis: implications for dialysis hypotension.	Am J Kidney Dis	Noris M, Todeschini M, Casiraghi F, Roccatello D, Martina G, Minetti L, Imberti B, Gaspari F, Atti M, Remuzzi G.	Am J Kidney Dis. 1998 Jul;32(1):115-24.	Am J Kidney Dis. 1998	1	1	1	1	1	3	5	1	1998	AD, BD, and AFB, a technique using a buffer-free dialysate and postdilution of a sterile bicarbonate solution. Each type of dialysis was used for 1 week, comprising three dialysis sessions	Crossover	2	2	2		2	2	2	2	1	2	2	1	2	2	1	1	2	2	2	2	2	2	2	2	2	2	1	2	2	2	2	2
FINAL		Participant satisfaction in the African American Study of Kidney Disease and Hypertension (AASK) Pilot Study.	Control Clin Trials	Kusek JW, Lee JY, Charleston J, Faulkner M, Levell B, Milligan S, Norris K.	Control Clin Trials. 1996 Aug;17(4 Suppl):47S-54S.	Control Clin Trials. 1996	1	1	1	1	1	3	94	12	1996	Low mean arterial blood pressure (MAP) goal group and a drug regimen	usual MAP group	2	1	2		1	1	2	1	1	2	2	1	1	2	1	1	2	1	2	2	2	2	2	2	2	1	1	1	1	2	2	1
FINAL	580	Hemodialysis, membrane-related neutrophil dysfunctions, and pentoxifylline--a pilot study.	Klin Wochenschr	Spannagl M, Schiffl H, Hoffmann H, Jochum M.	Klin Wochenschr. 1990 Sep 14;68(18):901-5.	Klin Wochenschr. 1990	1	1	1	1	1	3	8	1	1990	400 mg of pentoxifylline orally twice a day over 14 days and an additional dose of 400 mg of pentoxifylline intravenously during hemodialysis	Placebo + crossover design	2	2	2		2	1	2	2	1	2	2	1	2	2	1	1	2	2	2	2	2	2	2	2	2	1	1	2	2	2	2	2
Zfinal	1	Effect of lanthanum carbonate on coronary artery calcification and bone mineral density in maintenance hemodialysis patients with diabetes complicated with adynamic bone disease: A prospective pilot study.	Medicine (Baltimore)	Zhang C, Wang S, Zhao S, Zhang X.	Medicine (Baltimore). 2017 Nov;96(45):e8664. doi: 10.1097/MD.0000000000008664.	Medicine (Baltimore). 2017	1	1	1	1	1	1	92	1	2017	Lanthanum carbonate tablet treatment	Calcium carbonate tablet treatment	2	1	1		2	1	1	2	1	1	2	1	1	1	1	1	2	2	2		2	2	2	2	1		1	2	1	1	2	1
Zfinal	18	The Efficacy of Low-intensity Vibration to Improve Bone Health in Patients with End-stage Renal Disease Is Highly Dependent on Compliance and Muscle Response.	Acad Radiol	Rajapakse CS, Leonard MB, Kobe EA, Slinger MA, Borges KA, Billig E, Rubin CT, Wehrli FW.	Acad Radiol. 2017 Nov;24(11):1332-1342. doi: 10.1016/j.acra.2017.05.014. Epub 2017 Jun 23.	Acad Radiol. 2017	1	1	1	1	1	1	30	1	2017	low-intensity vibration device	Placebo	1	2	2		2	2	1	2	1	1	2	1	1	1	1	1	2	2	2		2	2	2	2	2		1	2	1	2	2	1
Zfinal	30	Short, frequent, 5-days-per-week, in-center hemodialysis versus 3-days-per week treatment: a randomized crossover pilot trial through the Midwest Pediatric Nephrology Consortium.	Pediatr Nephrol	Laskin BL, Huang G, King E, Geary DF, Licht C, Metlay JP, Furth SL, Kimball T, Mitsnefes M.	Pediatr Nephrol. 2017 Aug;32(8):1423-1432. doi: 10.1007/s00467-017-3656-x. Epub 2017 Apr 8.	Pediatr Nephrol. 2017	1	1	1	1	1	1	8	3	2017	short, more frequent (5 days per week) in-center HD	conventional 3-days-per week HD treatments	2	1	1		2	1	1	2	1	1	2	1	1	1	1	1	2	2	1		1	2	2	2	2		1	1	1	1	2	1
Zfinal	62	Tegadermâ„¢ CHG dressing significantly improves catheter-related infection rate in hemodialysis patients.	J Vasc Access	Righetti M, Palmieri N, Bracchi O, Prencipe M, Bruschetta E, Colombo F, Brenna I, Stefani F, Amar K, Scalia A, Conte F.	J Vasc Access. 2016 Sep 21;17(5):417-422. doi: 10.5301/jva.5000596. Epub 2016 Aug 1.	J Vasc Access. 2016	1	1	1	1	1	1	59	1	2016	Tega-derm™ CHG dressing	Standard dressing	1	2	2		2	2	1	2	1	1	2	1	2	1	1	1	2	2	2		2	2	2	1	2		1	1	2	2	2	1
Zfinal	74	Is 2% chlorhexidine gluconate in 70% isopropyl alcohol more effective at preventing central venous catheter-related infections than routinely used chlorhexidine gluconate solutions: A pilot multicenter randomized trial (ISRCTN2657745)?	Am J Infect Control	McCann M, Fitzpatrick F, Mellotte G, Clarke M.	Am J Infect Control. 2016 Aug 1;44(8):948-9. doi: 10.1016/j.ajic.2016.02.019. Epub 2016 Apr 11.	Am J Infect Control. 2016	1	1	1	1	1	1	105	3	2016	ChloraPrep with Tint (CareFusion, San Diego, CA) for exit site cleansing and Sani-Cloth CHG 2% medical device wipes (PDI Healthcare, New York, NY) for catheter hub cleansing	The routine CHG antiseptic agent for their dialysis facility: 0.5% CHG in 70% alcohol (Hydrex Pink, ECOLAB, Swindon, UK) or 0.05% aqueous CHG (Sterets [Unisept solution]; Medlock Medical, Oldham, UK)	1	2	2		2	1	1	2	1	2	2	1	1	1	1	1	2	2	2		1	1	1	2	2		1	1	2	2	2	1
Zfinal	81	The Î²-Blocker to Lower Cardiovascular Dialysis Events (BLOCADE) Feasibility Study: A Randomized Controlled Trial.	Am J Kidney Dis	Roberts MA, Pilmore HL, Ierino FL, Badve SV, Cass A, Garg AX, Isbel NM, Krum H, Pascoe EM, Perkovic V, Scaria A, Tonkin AM, Vergara LA, Hawley CM; BLOCADE Study Collaborative Group..	Am J Kidney Dis. 2016 Jun;67(6):902-11. doi: 10.1053/j.ajkd.2015.10.029. Epub 2015 Dec 22.	Am J Kidney Dis. 2016	1	1	1	1	1	1	49	11	2016	carvedilol	placebo	1	1	2		2	1	1	1	1	1	1	1	1	1	1	1	2	2	1		1	2	1	2	1		1	1	1	1	2	1
Zfinal	85	The Impact of Exercising During Haemodialysis on Blood Pressure, Markers of Cardiac Injury and Systemic Inflammation--Preliminary Results of a Pilot Study.	Kidney Blood Press Res	Dungey M, Bishop NC, Young HM, Burton JO, Smith AC.	Kidney Blood Press Res. 2015;40(6):593-604. doi: 10.1159/000368535. Epub 2015 Nov 18.	Kidney Blood Press Res. 2015	1	1	1	1	1	1	15	1	2015	Exercise with HD	Rest with HD	2	2	1		2	1	1	2	1	1	2	1	1	1	1	1	2	2	2		1	2	2	2	1		1	1	1	2	2	1
Zfinal	106	Beneficial effects of an intradialytic cycling training program in patients with end-stage kidney disease.	Appl Physiol Nutr Metab	Groussard C, Rouchon-Isnard M, Coutard C, Romain F, MalardÃ© L, Lemoine-Morel S, Martin B, Pereira B, Boisseau N.	Appl Physiol Nutr Metab. 2015 Jun;40(6):550-6. doi: 10.1139/apnm-2014-0357. Epub 2015 May 8.	Appl Physiol Nutr Metab. 2015	1	1	1	1	1	1	20	2	2015	Intradialytic exercise training	no intradialytic exercise training	2	2	2		2	2	1	2	1	1	2	1	1	1	1	1	2	2	2		1	2	2	2	1		1	1	2	2	2	1
Zfinal	119	The effects of omega-3 fatty acid on vitamin D activation in hemodialysis patients: a pilot study.	Mar Drugs	Lee SM, Son YK, Kim SE, An WS.	Mar Drugs. 2015 Jan 28;13(2):741-55. doi: 10.3390/md13020741.	Mar Drugs. 2015	1	1	1	1	1	1	15	1	2015	omega-3 FA	placebo (olive oil)	1	2	2		2	1	1	2	2	2	2	1	1	1	1	1	2	2	2		1	2	2	2	2		1	1	1	1	2	1
Zfinal	132	Omega-3 fatty acids inhibit the up-regulation of endothelial chemokines in maintenance hemodialysis patients.	Nephrol Dial Transplant	Hung AM, Booker C, Ellis CD, Siew ED, Graves AJ, Shintani A, Abumrad NN, Himmelfarb J, Ikizler TA.	Nephrol Dial Transplant. 2015 Feb;30(2):266-74. doi: 10.1093/ndt/gfu283. Epub 2014 Sep 9.	Nephrol Dial Transplant. 2015	1	1	1	1	1	1	38	2	2015	2.9 g of EPA/DHA	placebo	1	2	2		2	2	1	2	1	1	2	1	1	1	1	1	2	2	2		2	2	2	2	2		1	1	1	1	2	1
Zfinal	152	Administration of IL-1ra improves adiponectin levels in chronic hemodialysis patients.	J Nephrol	Hung AM, Limkunakul C, Placido JS, Siew ED, Ellis CD, Shintani A, Ikizler TA.	J Nephrol. 2014 Dec;27(6):681-8. doi: 10.1007/s40620-014-0070-3. Epub 2014 Mar 8.	J Nephrol. 2014	1	1	1	1	1	1	22	2	2014	Human recombinant IL-1ra	placebo	2	2	1		2	2	1	2	1	1	2	1	1	1	1	1	2	2	2		2	2	2	2	2		1	1	1	1	2	1
Zfinal	159	Evidence that self-affirmation improves phosphate control in hemodialysis patients: a pilot cluster randomized controlled trial.	Ann Behav Med	Wileman V, Farrington K, Chilcot J, Norton S, Wellsted DM, Almond MK, Davenport A, Franklin G, Gane Mda S, Armitage CJ.	Ann Behav Med. 2014 Oct;48(2):275-81. doi: 10.1007/s12160-014-9597-8.	Ann Behav Med. 2014	1	1	1	1	1	1	112	6	2014	Self-affirmed matched control task	Matched control task	2	2	2		2	1	1	2	1	1	2	1	1	1	1	1	2	2	1		2	2	2	2	2		1	1	1	1	2	2
Zfinal	182	The hemodynamic effects during sustained low-efficiency dialysis versus continuous veno-venous hemofiltration for uremic patients with brain hemorrhage: a crossover study.	J Neurosurg	Wu VC, Huang TM, Shiao CC, Lai CF, Tsai PR, Wang WJ, Huang HY, Wang KC, Ko WJ, Wu KD; NSARF Group..	J Neurosurg. 2013 Nov;119(5):1288-95. doi: 10.3171/2013.4.JNS122102. Epub 2013 May 24.	J Neurosurg. 2013	1	1	1	1	1	1	12	1	2013	continuous veno-venous hemofiltration (CVVH)	sustained low-efficiency dialysis (SLED)	1	2	2		2	2	1	2	1	1	2	1	1	1	1	1	2	2	1		2	2	2	2	2		1	1	1	2	2	1
Zfinal	191	A prospective randomized pilot study on intermittent post-dialysis dosing of cinacalcet.	Int Urol Nephrol	Haq N, Chaaban A, Gebran N, Khan I, Abbachi F, Hassan M, Bernsen R, Abouchacra S.	Int Urol Nephrol. 2014 Jan;46(1):113-9. doi: 10.1007/s11255-013-0418-y. Epub 2013 Mar 26.	Int Urol Nephrol. 2014	1	1	1	1	1	1	23	1	2014	cinacalcet on day of dialysis	cinacalcet prescribed daily to be taken at home	2	2	2		2	1	1	2	1	2	2	1	1	1	1	1	2	2	2		2	2	2	2	2		1	1	1	2	2	1
Zfinal	212	Evaluation of coagulation and anti-Xa factor when using a heparin-coated AN69STÂ® dialyser.	Nefrologia	SÃ¡nchez-Canel JJ, Pons-Prades R, Salvetti ML, Seores A, VÃ¡zquez M, PÃ©rez-Alba A, Tamarit E, Calvo-Gordo C, Villatoro J.	Nefrologia. 2012;32(5):605-12. doi: 10.3265/Nefrologia.pre2012.Jun.11486. English, Spanish.	Nefrologia. 2012	1	1	1	1	1	1	6	1	2012	post-dilution haemodi-afiltration with a polysulfone HF80®dialyser and standard an-ticoagulation with nadroparin	heparin-coated poliacrylonitrile AN69ST®membrane without theadministration of systemic anticoagulation therapy.	1	2	2		2	2	1	2	1	2	2	1	1	2	1	1	2	2	2		2	2	2	2	2		1	2	2	2	2	1
Zfinal	217	Randomized controlled pilot study of 2 weeks' treatment with high cutoff membrane for hemodialysis patients with elevated C-reactive protein.	Artif Organs	Fiedler R, Neugebauer F, Ulrich C, Wienke A, Gromann C, Storr M, BÃ¶hler T, Seibert E, Girndt M.	Artif Organs. 2012 Oct;36(10):886-93. doi: 10.1111/j.1525-1594.2012.01479.x. Epub 2012 Jul 30.	Artif Organs. 2012	1	1	1	1	1	1	19	1	2012	a HF dialyzer	an optically indistinguishable HCO dialyzer	2	2	2		2	1	1	2	1	1	2	1	1	1	1	1	2	2	2		2	2	2	2	1		1	2	2	2	2	1
Zfinal	233	Effects of protein and omega-3 supplementation, provided during regular dialysis sessions, on nutritional and inflammatory indices in hemodialysis patients.	Vasc Health Risk Manag	Daud ZA, Tubie B, Adams J, Quainton T, Osia R, Tubie S, Kaur D, Khosla P, Sheyman M.	Vasc Health Risk Manag. 2012;8:187-95. doi: 10.2147/VHRM.S28739. Epub 2012 Mar 20.	Vasc Health Risk Manag. 2012	1	1	1	1	1	1	63	1	2012	30 mL of a liquid protein supplement plus either 2.4 g omega-3 (1800 mg eicosapentaenoic acid + 600 mg docosahexaenoic acid)	Placebo	2	2	2		2	2	1	2	1	1	2	1	1	1	1	1	2	2	2		2	2	2	2	1		1	1	1	2	2	1
Zfinal	247	Olmesartan medoxomil is associated with decreased plasma AGEs, pentosidine, and N-(epsilon)-carboxymethyl-lysine levels in hemodialysis patients.	Clin Exp Hypertens	Honda H, Hosaka N, Aoshima Y, Hirai Y, Michihata T, Akizawa T.	Clin Exp Hypertens. 2012;34(1):17-23. doi: 10.3109/10641963.2011.628726. Epub 2011 Dec 9.	Clin Exp Hypertens. 2012	1	1	1	1	1	1	24	1	2012	an olmesartan	a telmisartan	2	2	2		2	2	1	2	1	1	2	1	2	1	1	1	2	2	2		2	2	2	2	2	1	1	1	1	2	2	1
Zfinal	271	Attenuation of aortic calcification with lanthanum carbonate versus calcium-based phosphate binders in haemodialysis: A pilot randomized controlled trial.	Nephrology (Carlton)	Toussaint ND, Lau KK, Polkinghorne KR, Kerr PG.	Nephrology (Carlton). 2011 Mar;16(3):290-8. doi: 10.1111/j.1440-1797.2010.01412.x.	Nephrology (Carlton). 2011	1	1	1	1	1	1	45	1	2011	LC (Fosrenol®: Shire Pharmaceuticals, INC™; Basingstoke, Hampshire, UK (750 mg tablets))	alcium carbonate (CC) (Caltrate®: Wyeth Consumer Healthcare, INC™; Baulkham Hills, NSW, Australia (600 mg elemental calcium))	1	2	1		2	1	1	2	1	1	2	1	1	1	1	1	2	2	1		1	1	1	1	1		1	1	1	1	2	1
Zfinal	275	A novel amino acids oral supplementation in hemodialysis patients: a pilot study.	Ren Fail	Bolasco P, Caria S, Cupisti A, Secci R, Saverio Dioguardi F.	Ren Fail. 2011;33(1):1-5. doi: 10.3109/0886022X.2010.536289.	Ren Fail. 2011	1	1	1	1	1	1	30	1	2011	oral amino acid supplementation (4 g thrice a day) for 3 months	Not reported	2	2	2		2	1	1	2	1	2	2	1	2	1	1	1	2	2	2		2	2	2	2	2		1	1	1	1	2	1
Zfinal	305	Intradialytic exercise training reduces oxidative stress and epicardial fat: a pilot study.	Nephrol Dial Transplant	Wilund KR, Tomayko EJ, Wu PT, Ryong Chung H, Vallurupalli S, Lakshminarayanan B, Fernhall B.	Nephrol Dial Transplant. 2010 Aug;25(8):2695-701. doi: 10.1093/ndt/gfq106. Epub 2010 Feb 26.	Nephrol Dial Transplant. 2010	1	1	1	1	1	1	17	1	2010	intradialytic exercise training	usual care/control	1	2	2		2	1	1	2	1	1	2	1	1	1	1	1	2	2	2		2	2	2	2	1		1	2	1	2	2	1
Zfinal	319	Report of a pilot, double-blind, placebo-controlled study of megestrol acetate in elderly dialysis patients with cachexia.	J Ren Nutr	Yeh SS, Marandi M, Thode HC Jr, Levine DM, Parker T, Dixon T, Schuster MW.	J Ren Nutr. 2010 Jan;20(1):52-62. doi: 10.1053/j.jrn.2009.08.005. Epub 2009 Oct 12.	J Ren Nutr. 2010	1	1	1	1	1	1	9	1	2010	megestrol acetate (MA)	placebo	2	2	1		2	1	1	2	1	1	2	1	1	1	1	1	2	2	2		1	1	2	2	1		1	1	1	2	2	1
Zfinal	345	Randomized clinical trial comparing decellularized bovine ureter with expanded polytetrafluoroethylene for vascular access.	Br J Surg	Chemla ES, Morsy M.	Br J Surg. 2009 Jan;96(1):34-9. doi: 10.1002/bjs.6434.	Br J Surg. 2009	1	1	1	1	1	1	60	1	2009	SynerGraft model 100 (SG 100)	polytetrafluoroethylene (ePTFE)	2	2	1		2	1	1	2	1	1	2	1	2	1	1	1	2	2	1		2	2	2	2	2		1	1	1	1	2	1
Zfinal	359	Benfotiamine reduces genomic damage in peripheral lymphocytes of hemodialysis patients.	Naunyn Schmiedebergs Arch Pharmacol	Schupp N, Dette EM, Schmid U, Bahner U, Winkler M, Heidland A, Stopper H.	Naunyn Schmiedebergs Arch Pharmacol. 2008 Sep;378(3):283-91. doi: 10.1007/s00210-008-0310-y. Epub 2008 May 29.	Naunyn Schmiedebergs Arch Pharmacol. 2008	1	1	1	1	1	1	15	1	2008	benfotiamine	Not reported	2	1	1		2	2	1	1	1	1	2	1	1	1	1	1	2	2	2		2	2	2	2	2		1	2	2	2	2	1
Zfinal	378	Catheter patency and function after catheter sheath disruption: a pilot study.	Clin J Am Soc Nephrol	Oliver MJ, Mendelssohn DC, Quinn RR, Richardson EP, Rajan DK, Pugash RA, Hiller JA, Kiss AJ, Lok CE.	Clin J Am Soc Nephrol. 2007 Nov;2(6):1201-6. Epub 2007 Oct 17.	Clin J Am Soc Nephrol. 2007	1	1	1	1	1	1	47	3	2007	exchange over a guidewire with angioplasty sheath disruption	catheter exchange over a guidewire	2	2	2		2	1	1	2	1	1	2	1	1	1	1	1	2	2	1		1	1	1	2	1		1	2	2	1	2	1
Zfinal	402	Effect of etidronic acid on arterial calcification in dialysis patients.	Clin Drug Investig	Ariyoshi T, Eishi K, Sakamoto I, Matsukuma S, Odate T.	Clin Drug Investig. 2006;26(4):215-22.	Clin Drug Investig. 2006	1	1	1	1	1	1	14	1	2006	etidronic acid	no etidronic acid	2	2	2		2	2	1	2	1	1	2	1	2	1	1	1	2	2	2		2	1	2	2	2		1	2	2	1	2	1
Zfinal	432	An anti-inflammatory and antioxidant nutritional supplement for hypoalbuminemic hemodialysis patients: a pilot/feasibility study.	J Ren Nutr	Kalantar-Zadeh K, Braglia A, Chow J, Kwon O, Kuwae N, Colman S, Cockram DB, Kopple JD.	J Ren Nutr. 2005 Jul;15(3):318-31.	J Ren Nutr. 2005	1	1	1	1	1	1	163	1	2005	One can of Oxepa and one can of Nepro	No nutrition	2	2	2		2	1	1	1	1	1	2	1	1	2	1	1	2	2	2		2	2	2	2	2		1	1	1	1	2	1
Zfinal	449	Alpha-interferon with ribavirin in the treatment of hemodialysis patients with hepatitis C.	Transplant Proc	Mousa DH, Abdalla AH, Al-Shoail G, Al-Sulaiman MH, Al-Hawas FA, Al-Khader AA.	Transplant Proc. 2004 Jul-Aug;36(6):1831-4.	Transplant Proc. 2004	1	1	1	1	1	1	20	1	2004	combination therapy with 3 million units (MU) of -IFN and 200 mg of ribavirin three times a week	No treatment	2	1	2		2	1	1	1	1	1	2	1	2	2	1	1	2	2	2		2	2	2	2	2		2	2	2	1	2	1
Zfinal	477	Fibrin sealant facilitates hemostasis in arteriovenous polytetrafluoroethylene grafts for renal dialysis access.	Am Surg	Schenk WG 3rd, Goldthwaite CA Jr, Burks S, Spotnitz WD.	Am Surg. 2002 Aug;68(8):728-32.	Am Surg. 2002	1	1	1	1	1	1	28	1	2002	fibrin sealant	bovine thrombin	2	2	2		2	2	1	2	1	1	2	1	2	1	1	1	2	2	2		2	2	1	2	1		1	1	1	2	2	2
Zfinal	504	Effects of psychosocial education on adaptation in elderly hemodialysis patients.	ANNA J	Mathers TR.	ANNA J. 1999 Dec;26(6):587-9.	ANNA J. 1999	1	1	1	1	1	1	10	1	1999	psychosocial education sessions	no psychosocial education sessions	2	2	2		2	2	1	2	1	1	2	1	1	2	1	1	2	2	2		2	2	2	2	2		1	2	1	2	2	2
Zfinal	534	Convective treatments with on-line production of replacement fluid: a clinical experience lasting 6 years.	Nephrol Dial Transplant	Pizzarelli F, Cerrai T, Dattolo P, Tetta C, Maggiore Q.	Nephrol Dial Transplant. 1998 Feb;13(2):363-9.	Nephrol Dial Transplant. 1998	1	1	1	1	1	1	4	1	1998	OL post-dilution HDF	standard HDF	2	2	1		2	2	1	2	1	1	2	2	2	1	1	1	2	2	2		2	2	2	2	1		1	1	2	2	2	1
Zfinal	553	Thrombolysis versus surgical thrombectomy for the treatment of dialysis graft thrombosis: pilot study comparing costs.	J Vasc Interv Radiol	Vesely TM, Idso MC, Audrain J, Windus DW, Lowell JA.	J Vasc Interv Radiol. 1996 Jul-Aug;7(4):507-12.	J Vasc Interv Radiol. 1996	1	1	1	1	1	1	20	1	1996	pulse-spray thrombolysis plus angioplasty	surgical thrombectomy	2	2	2		2	1	1	2	1	1	2	1	1	1	1	1	2	2	2		1	2	2	2	2		1	1	1	1	2	2
[truncated: 67 more columns]

## Sheet: Data Dictionary
Name	Type	Width	Decimals	Label	Values
V1	String	6	0		None
V2	Numeric	7	0		None
Title	String	235	0		None
Journal	String	200	0		None
Description	String	191	0		None
Details	String	134	0		None
ShortDetails	String	42	0		None
PilotStudy	Numeric	2	0	Pilot Study	None
InterventioninchronicHDpatients	Numeric	2	0	Intervention in chronic HD patients	None
Randomized	Numeric	2	0		None
English	Numeric	2	0		None
Included	Numeric	2	0		None
ReviewerPair	Numeric	2	0	Reviewer Pair	None
SampleSize	Numeric	14	0	Sample Size	None
NumberofSitesPaper	Numeric	40	0	Number of Sites Paper	None
YearofStudy	Numeric	13	0	Year of Study	None
Intervention	String	307	0		None
Control	String	199	0		None
JournalendorsesCONSORT	Numeric	2	0	Journal endorses CONSORT	{0, Not Applicable}...
Preludetodefinitivetrial	Numeric	2	0	Prelude to definitive trial	{0, Not Applicable}...
Industryfunded	Numeric	3	0	Industry funded	{0, Not Applicable}...
CountryofStudy	Numeric	27	0	Country of Study	None
ProgressionCriteria	String	124	0	Progression Criteria	None
TitleandabstractCONSORT1a	Numeric	2	0	Title and abstract CONSORT 1a	{1, Yes}...
CONSORT1b	Numeric	2	0	CONSORT 1b	{1, Yes}...
IntroductionCONSORT2a	Numeric	2	0	Introduction CONSORT 2a	{1, Yes}...
Consort2b	Numeric	2	0	Consort 2b	{1, Yes}...
TrialdesignCONSORT3a	Numeric	2	0	Trial design CONSORT 3a	{1, Yes}...
CONSORT3b	Numeric	2	0	CONSORT 3b	{1, Yes}...
Participants4a	Numeric	2	0	Participants 4a	{1, Yes}...
CONSORT4b	Numeric	2	0	CONSORT 4b	{1, Yes}...
CONSORT4c	Numeric	2	0	CONSORT 4c	{1, Yes}...
InterventionsCONSORT5	Numeric	2	0	Interventions CONSORT 5	{1, Yes}...
OutcomesCONSORT6a	Numeric	2	0	Outcomes CONSORT 6a	{1, Yes}...
CONSORT6b	Numeric	2	0	CONSORT 6b	{1, Yes}...
CONSORT6c	Numeric	2	0	CONSORT 6c	{1, Yes}...
SamplesizeCONSORT7a	Numeric	2	0	Sample size CONSORT 7a	{1, Yes}...
CONSORT7b	Numeric	2	0	CONSORT 7b	{1, Yes}...
RandomisationSequencegenerationCONSORT8a	Numeric	2	0	Randomisation: Sequence generation CONSORT 8a	{1, Yes}...
CONSORT8b	Numeric	2	0	CONSORT 8b	{1, Yes}...
AllocationconcealmentmechanismCONSORT9	Numeric	2	0	Allocation: concealment mechanism CONSORT 9	{1, Yes}...
ImplementationCONSORT10	Numeric	2	0	Implementation CONSORT 10	{1, Yes}...
BlindingCONSORT11a	Numeric	2	0	Blinding CONSORT 11a	{1, Yes}...
CONSORT11b	Numeric	2	0	CONSORT 11b	{1, Yes}...
StatisticalmethodsCONSORT12	Numeric	2	0	Statistical methods CONSORT 12	{1, Yes}...
ResultsParticipantflowadiagramisstronglyrecommendedCONSORT13a	Numeric	9	0	Results: Participant flow (a diagram is strongly recommended) CONSORT 13a	{1, Yes}...
CONSORT13b	Numeric	2	0	CONSORT 13b	{1, Yes}...
RecruitmentCONSORT14a	Numeric	2	0	Recruitment CONSORT 14a	{1, Yes}...
CONSORT14b	Numeric	2	0	CONSORT 14b	{1, Yes}...
BaselinedataCONSORT15	Numeric	2	0	Baseline data CONSORT 15	{1, Yes}...
NumbersanalysedCONSORT16	Numeric	2	0	Numbers analysed CONSORT 16	{1, Yes}...
OutcomesandestimationCONSORT17	Numeric	2	0	Outcomes and estimation CONSORT 17	{1, Yes}...
AncillaryanalysesCONSORT18	Numeric	2	0	Ancillary analyses CONSORT 18	{1, Yes}...
HarmsCONSORT19	Numeric	2	0	Harms CONSORT 19	{1, Yes}...
CONSORT19a	Numeric	2	0	CONSORT 19a	{1, Yes}...
DiscussionLimitationsCONSORT20	Numeric	2	0	Discussion: Limitations CONSORT 20	{1, Yes}...
GeneralisabilityCONSORT21	Numeric	2	0	Generalisability CONSORT 21	{1, Yes}...
InterpretationCONSORT22	Numeric	2	0	Interpretation CONSORT 22	{1, Yes}...
CONSORT22a	Numeric	2	0	CONSORT 22a	{1, Yes}...
OtherinformationRegistrationCONSORT23	Numeric	2	0	Other information: Registration CONSORT 23	{1, Yes}...
ProtocolCONSORT24	Numeric	2	0	Protocol CONSORT 24	{1, Yes}...
FundingCONSORT25	Numeric	2	0	Funding CONSORT 25	{1, Yes}...
CONSORT26	Numeric	2	0	CONSORT 26	{1, Yes}...
Number_of_Sites_Paper	Numeric	8	2	Number of Sites	{.00, Multi Centre}...
North_America	Numeric	8	0	Location of Study	{0, Other}...
Continent	Numeric	8	2	Location of Study by Continent	{1.00, Africa}...
Intervention_Type	Numeric	8	2	Intervention Type	{1.00, Behavioural/Educational}...
Year_Range	Numeric	8	2	Year of Publication	{1.00, 1990-1995}...
Journal_endorses_CONSORT_2010	Numeric	8	2	Journal Endorses CONSORT (only published in 2010 or later)	{1.00, Yes}...
Journal_endorses_CONSORT_all_years	Numeric	8	2	Journal Endorses CONSORT (all years, all published before 2010 set to No)	{.00, No}...
Preludetodefinitetrialrecode	Numeric	8	2	Prelude to Definitive Trial	{.00, No}...
Sample_Size_20	Numeric	8	2	Sample Size by 20	None
Industry_funded	Numeric	8	2	Industry Funded	{.00, No}...
Journal_Name	String	35	0	Journal Name	None
SampleSizeRecode	Numeric	8	2	Sample Size	{.00, Greater than 50}...
T2_1a	Numeric	8	2	Title and abstract CONSORT 1a	{.00, Not Reported}...
T2_1b	Numeric	8	2	CONSORT 1b	{.00, Not Reported}...
T2_2a	Numeric	8	2	Introduction CONSORT 2a	{.00, Not Reported}...
T2_2b	Numeric	8	2	Consort 2b	{.00, Not Reported}...
T2_3a	Numeric	8	2	Trial design CONSORT 3a	{.00, Not Reported}...
T2_3b	Numeric	8	2	CONSORT 3b	{.00, Not Reported}...
T2_4a	Numeric	8	2	Participants 4a	{.00, Not Reported}...
T2_4b	Numeric	8	2	CONSORT 4b	{.00, Not Reported}...
T2_4c	Numeric	8	2	CONSORT 4c	{.00, Not Reported}...
T2_5	Numeric	8	2	Interventions CONSORT 5	{.00, Not Reported}...
T2_6a	Numeric	8	2	Outcomes CONSORT 6a	{.00, Not Reported}...
T2_6b	Numeric	8	2	CONSORT 6b	{.00, Not Reported}...
T2_6c	Numeric	8	2	CONSORT 6c	{.00, Not Reported}...
T2_7a	Numeric	8	2	Sample size CONSORT 7a	{.00, Not Reported}...
T2_7b	Numeric	8	2	CONSORT 7b	{.00, Not Reported}...
T2_8a	Numeric	8	2	Randomisation: Sequence generation CONSORT 8a	{.00, Not Reported}...
T2_8b	Numeric	8	2	CONSORT 8b	{.00, Not Reported}...
T2_9	Numeric	8	2	Allocation: concealment mechanism CONSORT 9	{.00, Not Reported}...
T2_10	Numeric	8	2	Implementation CONSORT 10	{.00, Not Reported}...
T2_11a	Numeric	8	2	Blinding CONSORT 11a	{.00, Not Reported}...
T2_11b	Numeric	8	2	CONSORT 11b	{.00, Not Reported}...
T2_12	Numeric	8	2	Statistical methods CONSORT 12	{.00, Not Reported}...
T2_13a	Numeric	8	2	Results: Participant flow (a diagram is strongly recommended) CONSORT 13a	{.00, Not Reported}...
T2_13b	Numeric	8	2	CONSORT 13b	{.00, Not Reported}...
T2_14a	Numeric	8	2	Recruitment CONSORT 14a	{.00, Not Reported}...
T2_14b	Numeric	8	2	CONSORT 14b	{.00, Not Reported}...
T2_15	Numeric	8	2	Baseline data CONSORT 15	{.00, Not Reported}...
T2_16	Numeric	8	2	Numbers analysed CONSORT 16	{.00, Not Reported}...
T2_17	Numeric	8	2	Outcomes and estimation CONSORT 17	{.00, Not Reported}...
T2_18	Numeric	8	2	Ancillary analyses CONSORT 18	{.00, Not Reported}...
T2_19	Numeric	8	2	Harms CONSORT 19	{.00, Not Reported}...
T2_19a	Numeric	8	2	CONSORT 19a	{.00, Not Reported}...
T2_20	Numeric	8	2	Discussion: Limitations CONSORT 20	{.00, Not Reported}...
T2_21	Numeric	8	2	Generalisability CONSORT 21	{.00, Not Reported}...
T2_22	Numeric	8	2	Interpretation CONSORT 22	{.00, Not Reported}...
T2_22a	Numeric	8	2	CONSORT 22a	{.00, Not Reported}...
T2_23	Numeric	8	2	Other information: Registration CONSORT 23	{.00, Not Reported}...
T2_24	Numeric	8	2	Protocol CONSORT 24	{.00, Not Reported}...
T2_25	Numeric	8	2	Funding CONSORT 25	{.00, Not Reported}...
T2_26	Numeric	8	2	CONSORT 26	{.00, Not Reported}...
CONSORT_SCORE_RECALCULATE	Numeric	8	2	CONSORT Score	None
CONSORT_SCORE_RECALCULATE_34	Numeric	8	2	CONSORT Score	None
